# Supplementary material for: Active Pharmacovigilance Study: A Follow-Up Model of Oral Anti-Cancer Drugs under Additional Monitoring
Source: Curr Oncol. 2023 Apr 11;30(4):4139–52. doi: 10.3390/curroncol30040315 (PMC10137106; doi:10.3390/curroncol30040315)
Supplement: Supplementary file 1 [file curroncol-30-00315-s001.zip]

Archive with 1 entries (1 files):
- curroncol-2267176-supplementary.pdf
